# Supplementary material for: Comparing the National Early Warning Score and the Manchester Triage System in Emergency Department Triage: A Multi-Outcome Performance Evaluation
Source: Diagnostics (Basel). 2025 Apr 22;15(9):1055. doi: 10.3390/diagnostics15091055 (PMC12071705; doi:10.3390/diagnostics15091055)
Supplement: Supplementary file 1 [file diagnostics-15-01055-s001.zip]

Archive with 1 entries (1 files):
- diagnostics-3563558-supplementary.pdf
